# Supplementary material for: Establishment and characterization of three canine ameloblastoma cell lines with genomic and transcriptomic profiles
Source: PLoS One. 2026 Jul 21;21(7):e0353197. doi: 10.1371/journal.pone.0353197 (PMC13387547; doi:10.1371/journal.pone.0353197)
Supplement: S1 Table — The top 12 mutations, including the chromosome location and allele shift are listed. (TSV) [file pone.0353197.s003.tsv]

Hugo_Symbol	pMUT	Effect	Tumor_Sample_Barcode	Chromosome	Start_Position	End_Position	Reference_Allele	Tumor_Seq_Allele2
ADGRA3	p.Ala1218Thr	missense_variant	CAA1	3	89952742	89952742	G	A
ADGRA3	p.Ala1218Thr	missense_variant	74-88-98	3	89952742	89952742	G	A
ADGRA3	p.Arg1274Cys	missense_variant	CAA3	3	89952910	89952910	C	T
ADGRA3	p.Arg1274Cys	missense_variant	41-60-65	3	89952910	89952910	C	T
DNAH7	p.Val1123Ile	missense_variant	CAA2	37	6629937	6629937	C	T
DNAH7	p.Val1123Ile	missense_variant	74-01-66	37	6629937	6629937	C	T
DNAH7	p.Met4007Ile	missense_variant	CAA3	37	6462737	6462737	C	T
DNAH7	p.Met4007Ile	missense_variant	41-60-65	37	6462737	6462737	C	T
F10	p.Ile258Ser	missense_variant	CAA1	22	60307985	60307985	T	G
F10	p.Ile258Ser	missense_variant	74-88-98	22	60307985	60307985	T	G
F10	p.Arg469Lys	missense_variant	CAA2	22	60309320	60309320	G	A
F10	p.Arg469Lys	missense_variant	74-01-66	22	60309320	60309320	G	A
HRAS	p.Gln61Arg	missense_variant	CAA1	18	25293290	25293290	T	C
HRAS	p.Gln61Arg	missense_variant	74-88-98	18	25293290	25293290	T	C
HRAS	p.Gln61Arg	missense_variant	CAA2	18	25293290	25293290	T	C
HRAS	p.Gln61Arg	missense_variant	74-01-66	18	25293290	25293290	T	C
HRAS	p.Gln61Arg	missense_variant	CAA3	18	25293290	25293290	T	C
HRAS	p.Gln61Arg	missense_variant	41-60-65	18	25293290	25293290	T	C
KIAA1671	p.Glu119Gly	missense_variant	CAA2	26	19005540	19005540	A	G
KIAA1671	p.Glu119Gly	missense_variant	74-01-66	26	19005540	19005540	A	G
KIAA1671	p.Glu119Gly	missense_variant	CAA3	26	19005540	19005540	A	G
KIAA1671	p.Glu119Gly	missense_variant	41-60-65	26	19005540	19005540	A	G
OGFR	p.Arg437Gln	missense_variant	CAA1	24	45834056	45834056	G	A
OGFR	p.Arg437Gln	missense_variant	74-88-98	24	45834056	45834056	G	A
OGFR	p.Val3Ile	missense_variant	CAA3	24	45830069	45830069	G	A
OGFR	p.Val3Ile	missense_variant	41-60-65	24	45830069	45830069	G	A
OR10AG63	p.Ile164Val	missense_variant	CAA1	18	39385259	39385259	A	G
OR10AG63	p.Ile164Val	missense_variant	74-88-98	18	39385259	39385259	A	G
OR10AG63	p.Ile164Val	missense_variant	CAA3	18	39385259	39385259	A	G
OR10AG63	p.Ile164Val	missense_variant	41-60-65	18	39385259	39385259	A	G
SLC6A17	p.Gly45Ser	missense_variant	CAA2	6	44582814	44582814	C	T
SLC6A17	p.Gly45Ser	missense_variant	74-01-66	6	44582814	44582814	C	T
SLC6A17	p.Gly45Ser	missense_variant	CAA3	6	44582814	44582814	C	T
SLC6A17	p.Gly45Ser	missense_variant	41-60-65	6	44582814	44582814	C	T
SNX7	p.Val206Met	missense_variant	CAA2	6	53772251	53772251	C	T
SNX7	p.Val206Met	missense_variant	74-01-66	6	53772251	53772251	C	T
SNX7	p.Gly36del	conservative_inframe_deletion	CAA3	6	53801832	53801835	GGCC	G
SNX7	p.Gly36del	conservative_inframe_deletion	41-60-65	6	53801832	53801835	GGCC	G
SPTBN5	p.Asp879Gly	missense_variant	CAA2	30	8970602	8970602	T	C
SPTBN5	p.Asp879Gly	missense_variant	74-01-66	30	8970602	8970602	T	C
SPTBN5	p.Pro8Ser	missense_variant	CAA3	30	8981845	8981845	G	A
SPTBN5	p.Pro8Ser	missense_variant	41-60-65	30	8981845	8981845	G	A
TENM4	p.Arg106Cys	missense_variant	CAA1	21	19751307	19751307	C	T
TENM4	p.Arg106Cys	missense_variant	74-88-98	21	19751307	19751307	C	T
TENM4	p.Ala52Pro	missense_variant	CAA3	21	19747863	19747863	G	C
TENM4	p.Ala52Pro	missense_variant	41-60-65	21	19747863	19747863	G	C
YEATS2	p.Ile510Val	missense_variant	CAA2	34	20818430	20818430	A	G
YEATS2	p.Ile510Val	missense_variant	74-01-66	34	20818430	20818430	A	G
YEATS2	p.Val936Met	missense_variant	CAA3	34	20838403	20838403	G	A
YEATS2	p.Val936Met	missense_variant	41-60-65	34	20838403	20838403	G	A
